# Supplementary material for: Analysis of porcine IGF2 gene expression in adipose tissue and its effect on fatty acid composition
Source: PLoS One. 2019 Aug 8;14(8):e0220708. doi: 10.1371/journal.pone.0220708 (PMC6687288; doi:10.1371/journal.pone.0220708)
Supplement: S1 Table — (XLSX) [file pone.0220708.s001.xlsx]

## Sheet: Hoja2
Primer Name	Primer Sequence	Location	Amplicon Lenght
IGF2_Fw1	5’-GACCGTGCTTCCGGACAA-3’	Exon 3 and 4	81 bp
IGF2_Rv	5’-CGTTGGGCGGACTGCTT-3’	Exon 4
ACTB_Fw2	5’-CAAGGACCTCTACGCCAACAC-3’	Exon 5	81 bp
ACTB_Rv	5’-TGGAGGCGCGATGATCTT-3	Exon 5 and 6
TBP_Fw3	5’-CAGAATGATCAAACCGAGAATTGT-3’	Exon 9	80 bp
TBP_Rv	5’-CTGCTCTGACTTTAGCACCTGTTAA-3’	Exon 9 and 10
1Primers were designed from the GenBank X56094 sequence
2Primers were designed from the GenBank NC_010445 sequence
3Primers were designed from the GenBank DQ845178 sequence
